# Supplementary material for: How we remember music tempo: the role of spontaneous motor tempo in recall and preference
Source: Front Psychol. 2025 Oct 10;16:1631625. doi: 10.3389/fpsyg.2025.1631625 (PMC12549237; doi:10.3389/fpsyg.2025.1631625)
Supplement: Supplementary file 1 [file Table_1.XLSX]

## Sheet: Appendix A
(a)Music list used in the recall (no interval) task
title	composer	performed tempo [bpm]
Cataluña	Albeniz	112
Castilla (Seguidillas)	Albeniz	168
Cuba (Notturno)	Albeniz	127
Mazurka	Borodin	174
Réverie	Borodin	58
No. 6 - To Spring	Grieg	231
June - Barcarolle	Tchaikovsky	97
March - Song of the Lark	Tchaikovsky	40
October - Autumn Song	Tchaikovsky	73
September - The Hunt	Tchaikovsky	131
(b)Music list used in the recall (8-second interval) task
title	composer	performed tempo [bpm]
In the monastery	Borodin	77
Mazurka	Borodin	131
No. 1 - Berceuse	Grieg	64
No. 3 - March of the Dwarfs	Grieg	170
No. 1 - Butterfly	Grieg	122
No. 2 - Norwegian March	Grieg	158
No. 4 - Halling	Grieg	92
No. 2 - Valse	Grieg	142
No. 2 - Solitary	Grieg	58
December - Christmas	Tchaikovsky	195
(c)Music list used in the preference task
title	composer	performed tempo [bpm]
Granada	Albeniz	67
Sevilla	Albeniz	107
Cádiz (Saeta)	Albeniz	96
Serenade	Borodin	69
Nocturne	Borodin	77
No. 2 - Album Leaf	Grieg	140
No. 4 - Brooklet	Grieg	169
April - Snowdrop	Tchaikovsky	128
August - Harvest	Tchaikovsky	197
February - Carnival	Tchaikovsky	137
